# Supplementary material for: The Impact of Diet and Fibre Fractions on Plasma Adipocytokine Levels in Prediabetic Adults
Source: Nutrients. 2021 Feb 2;13(2):487. doi: 10.3390/nu13020487 (PMC7913095; doi:10.3390/nu13020487)
Supplement: Supplementary file 1 [file nutrients-13-00487-s001.zip]

Archive with 2 entries (2 files):
- Supplementary material Figure S1.pdf
- Supplementary material Figure S2.pdf
